# Supplementary material for: A Cross-Sectional Study on the Relationship Between Social Media Use and Frailty Among the Older People in Japan
Source: Int J Environ Res Public Health. 2025 Jan 22;22(2):142. doi: 10.3390/ijerph22020142 (PMC11855460; doi:10.3390/ijerph22020142)
Supplement: Supplementary file 1 [file ijerph-22-00142-s001.zip]

Archive with 1 entries (1 files):
- ijerph-3303538-supplementary.pdf
